# Supplementary material for: ANKRD29, as a new prognostic and immunological biomarker of non–small cell lung cancer, inhibits cell growth and migration by regulating MAPK signaling pathway
Source: Biol Direct. 2023 Jun 6;18:28. doi: 10.1186/s13062-023-00385-7 (PMC10243072; doi:10.1186/s13062-023-00385-7)
Supplement: Supplementary file 3 — Supplementary Material 3 [file 13062_2023_385_MOESM3_ESM.xlsx]

## Sheet: Table S1
Table S1. ANKRDs selected in this study.
ANKRD1
ANKRD10
ANKRD11
ANKRD12
ANKRD13A
ANKRD13B
ANKRD13C
ANKRD13D
ANKRD14
ANKRD15
ANKRD16
ANKRD17
ANKRD18A
ANKRD18B
ANKRD2
ANKRD20A1
ANKRD21
ANKRD22
ANKRD23
ANKRD24
ANKRD25
ANKRD26
ANKRD27
ANKRD28
ANKRD29
ANKRD3
ANKRD30A
ANKRD30B
ANKRD30BL
ANKRD31
ANKRD32
ANKRD33
ANKRD33B
ANKRD33B-AS1
ANKRD34A
ANKRD34B
ANKRD34C
ANKRD34C-AS1
ANKRD35
ANKRD36
ANKRD36B
ANKRD36C
ANKRD37
ANKRD38
ANKRD39
ANKRD4
ANKRD40
ANKRD40CL
ANKRD41
ANKRD42
ANKRD43
ANKRD44
ANKRD45
ANKRD46
ANKRD47
ANKRD49
ANKRD5
ANKRD50
ANKRD53
ANKRD54
ANKRD55
ANKRD56
ANKRD57
ANKRD58
ANKRD59
ANKRD6
ANKRD60
ANKRD61
ANKRD62
ANKRD63
ANKRD64
ANKRD65
ANKRD66
ANKRD7
ANKRD9

## Sheet: Table S2
Table S2. Overlapping genes between TCGA-NSCLC DEGs and ANKRDs.
Only DEGs	Only ANKRD family	DEGs AND ANKRD family
AC093423.1	ANKRD3	ANKRD30B
NKX2-6	ANKRD4	ANKRD34C
AC087045.3	ANKRD5	ANKRD30BL
RNU6-82P	ANKRD6	ANKRD2
FAM47A	ANKRD9	ANKRD62
AL355997.1	ANKRD10	ANKRD63
MIR1245A	ANKRD11	ANKRD33
DNAJC17P1	ANKRD12	ANKRD34A
OR11Q1P	ANKRD13A	ANKRD40CL
AC135178.5	ANKRD13C	ANKRD66
MIR6081	ANKRD13D	ANKRD36C
Y_RNA	ANKRD14	ANKRD61
KRTAP5-2	ANKRD15	ANKRD44
AL008707.1	ANKRD16	ANKRD7
AP002453.1	ANKRD17	ANKRD18A
RN7SL636P	ANKRD20A1	ANKRD13B
TCP11X2	ANKRD21	ANKRD29
AL772363.1	ANKRD23	ANKRD34B
AC007683.2	ANKRD24	ANKRD18B
AC012103.1	ANKRD25	ANKRD22
GOT1L1	ANKRD26	ANKRD1
BNIP3P2	ANKRD27
AC004986.1	ANKRD28
KATNBL1P3	ANKRD30A
RPL35AP24	ANKRD31
GRAMD4P2	ANKRD32
AL137789.1	ANKRD33B
BNIP3P7	ANKRD33B-AS1
AP000462.2	ANKRD34C-AS1
AL049836.2	ANKRD35
AC068672.3	ANKRD36
RNU7-13P	ANKRD36B
Z83313.1	ANKRD37
RN7SKP158	ANKRD38
AC015574.1	ANKRD39
AC078955.1	ANKRD40
RN7SKP227	ANKRD41
RNA5SP33	ANKRD42
OR1P1	ANKRD43
AC093853.1	ANKRD45
IGHD5-12	ANKRD46
AC108002.2	ANKRD47
RN7SL683P	ANKRD49
AP002001.1	ANKRD50
OPTC	ANKRD53
AC002451.2	ANKRD54
H2AB1	ANKRD55
LINC00620	ANKRD56
AC096552.1	ANKRD57
GCM2	ANKRD58
TECTB	ANKRD59
AC009238.2	ANKRD60
RNU6ATAC12P	ANKRD64
NF1P6	ANKRD65
CENPIP1
AL079341.1
AC147055.3
RN7SKP50
AC020728.1
AC010641.1
YBX1P3
AC138965.2
AC090023.1
SLC6A19
MIR3140
MIR5692A1
UGT2A2
LINC02511
PSD2-AS1
RPS13P4
LINC00710
LINC02110
GIMAP1-GIMAP5
AC010332.2
AC105150.1
PRORY
AC073648.3
TRAJ34
AC147651.1
C7orf77
AC026471.5
AC024022.1
RN7SL344P
AC079597.1
AC245164.1
FAM205BP
RPS26P34
AC091059.2
AC138965.1
FAM204CP
ZNF806
KIRREL3-AS3
MMP27
AC007993.2
AC112187.2
SERPINA7
AC055874.1
RNU4ATAC11P
LINC01428
HMGB3P18
RNU6-1191P
AC139718.2
AC106876.1
H2AP
AP005671.1
RNU4-80P
AC120498.7
RNU2-6P
AC135626.1
AC006058.2
RPL19P14
AC004882.1
AC012629.1
LINC00911
MTND5P14
HNRNPA1P29
MYL1
AC096711.1
APOBEC3AP1
RNU4-4P
AC092814.1
LCE2B
LINC02707
WIZP1
AC022022.2
AC008708.1
NCOR1P1
AP005264.4
MACROD2-AS1
IGHD2-21
DPYD-AS2
MIR149
AL034555.1
KRT17P5
AL357552.1
RNU1-11P
OR5AW1P
AL929601.1
EIF1AXP2
AC066616.2
AC113355.1
AC022874.1
RPL23P10
GUCA1C
NXF2B
AC118282.1
AL512430.2
AC107057.1
GXYLT1P3
MACROD2-IT1
RNU2-59P
LINC01332
SLC25A6P3
AL590704.1
AC061975.3
NTM-AS1
CLYBL-AS1
AC079336.3
LINC00383
TRAJ38
ITCH-AS1
CENPVL3
AC068254.2
FAM25C
BACH1-IT3
AL138880.1
AL161668.1
AC022695.2
AL451165.1
ARGFX
AC110813.1
H3P9
TPTE2P4
BMP2KL
GHSR
COX6CP14
AL031428.1
SLC10A2
CCNJP2
MIR4772
MMD2
H2AL1RP
RN7SL173P
VPREB1
MTND1P11
HMGB3P13
AC006017.2
FAM133GP
RPL23AP40
LINC00440
IGHD1-26
LINC01387
AC009153.1
RN7SL220P
AC241520.1
SNORD115
AC010086.1
CTBP2P1
AC008534.1
AC007450.1
ANKRD20A3P
C10orf71-AS1
AL512593.1
AC046158.4
COX7BP2
AC106729.1
H3P33
AL353726.1
WWC2-AS1
AL035419.1
AL359233.1
AL627230.1
AL391095.2
AC090802.1
AL365258.1
AFM
OR1G1
AC098869.1
AP001318.3
AL356473.1
RNU6-946P
RN7SL698P
AP000753.3
THRAP3P3
AC024559.2
AP005263.1
MIR5692C2
SLC6A18
ANKRD49P2
AC026336.2
AL662791.2
AC069444.1
AC093281.1
SPATA31E1
AL022329.2
MTND4P11
RNY3P13
SCGB2A2
AL442163.1
SNAI1P1
AP005057.1
GABRA1
PIN1P1
SMYD1
AL355852.1
AC021146.3
AC092375.1
AC090616.2
LINC00029
AC084824.2
OR52N3P
AL713866.1
AL158837.1
AC133637.1
LINC01080
MIR203A
AC003657.1
AL592463.1
RNU6-608P
AC104462.2
AC106744.2
PAUPAR
OR2AO1P
LINC00581
RNU6-1062P
IL31
RNU6-876P
AC106744.1
AP001102.1
AL365220.1
LINC02030
C2orf69P1
PPIAP70
AL136116.2
HMGB1P46
OR52K2
AC112200.2
OR1F2P
PIRT
GPR12
AL356488.2
AC118282.4
AC104793.1
ALG9-IT1
AL049536.1
AC007599.1
RNU6-9
PTPRJ-AS1
AL133304.2
AL590483.3
PRKG2-AS1
AC136424.2
AL121839.1
MTND5P26
RNU6-879P
PRELID3BP6
PALLD-AS1
TBC1D3D
H2BC1
AC092910.2
AL162231.3
LINC01501
AC245517.3
AC025437.4
AL450344.2
MIR624
LINC01744
AC060814.2
AC103855.3
AL162253.1
NDUFB4P2
AC021594.2
AC073127.1
AC104463.1
MLIP-AS1
AL731577.1
AL118558.2
IGHVIII-47-1
LINC02232
TPMTP2
MIR4514
AC008056.2
CTXN2
AL391419.1
RN7SL127P
AL049792.1
AC009154.2
PCAT14
AP000619.2
AC108868.2
MIR3128
LCN8
AC073062.1
LYZL2
RPS27AP18
PRAC1
AP000919.2
AC099786.2
AL365184.1
AC008060.3
TATDN2P1
AF131215.2
EIF4A1P12
IMPDH1P3
AC069366.2
AL356010.2
RNU6-711P
TRAJ39
LINC01159
SULT1C2P2
NEU2
MIR576
DPYD-IT1
RN7SL430P
AC025254.1
LINC01593
RPL31P57
RN7SL297P
RN7SKP124
ARHGEF3-AS1
FAM8A4P
TVP23CP2
AC016134.1
RN7SL16P
AC093849.1
LINC02226
LINC01793
RN7SKP90
YWHAQP5
AC007151.1
MTATP6P19
AC114401.1
AL450226.1
AC023866.2
FABP5P10
AC092447.1
AP005264.2
OR7E99P
AC104332.1
AC087481.2
CSF2RBP1
NEK4P1
AC018767.2
IGHD6-13
AL031429.1
POTEH
AL008638.1
RNU11
CYP4F30P
LINC02445
HTN3
PSAT1P1
AC144521.1
AC135895.1
AL022332.1
AL158207.2
AL499627.1
AL359237.1
MTND2P2
AC090220.1
AC006450.1
AC073592.7
AC025030.2
AC126323.4
AC144833.1
SYT4
LINC01895
LINC01648
RN7SL801P
CYMP-AS1
VENTXP3
KIR3DL3
RNU7-181P
AC026746.1
DOCK9-AS1
LINC01858
ANKRD26P3
RNU6-53P
AC105429.2
AC239585.2
GSTM2P1
RPL23AP70
AC012404.1
AP003168.1
RPS15AP13
MIR3136
AC022335.1
AC007161.2
RNU4-38P
AC092130.1
VTRNA2-1
SHANK2-AS3
KRT17P7
AL135929.2
MIR491
AL442071.1
OR8A1
RPSAP65
PCBP3-AS1
MIR3131
RNU6-767P
LINC02282
RN7SL36P
RN7SKP1
MIR217HG
ATP6V0E1P1
CACNA1C-IT2
AC103855.4
SLC15A5
MIR3117
AC096741.1
U3
AL160175.1
AGBL1-AS1
AC116362.1
LINC02307
CUBNP3
NPAP1L
PP12613
ECEL1P3
LYPLA1P2
IGHD6-19
CCNB1IP1P1
VSTM2B
AC105245.1
RNU6ATAC38P
AL158829.1
AMELY
AC016493.1
AC010266.2
AC008957.2
AC007731.2
AC244517.12
AC021818.1
AC009517.1
C2orf83
LINC01522
AC074124.1
AC005550.2
AC021744.1
B3GALNT1P1
LINC02406
AL355598.1
RNU2-25P
Z84468.1
MIR4682
DCDC2C
AP006547.1
CCNL2P1
LINC01363
AC007919.2
AC017006.2
HMGB1P45
AL445430.2
PNMA6F
AC107896.1
LINC00200
LINC00456
HSD3B1
RN7SL250P
HMGB1P7
FAM25BP
AP000997.2
RNU4-24P
AC007326.2
CARTPT
AC120349.2
AC011840.1
AC093903.1
AC091046.2
HNRNPMP1
COX6A2
KDM4E
RPL21P108
FP671120.6
LINC01630
AL136960.1
LCE2C
LINC01838
LINC00851
IMPDH1P4
RCC2P4
RNU4-42P
AC023796.1
LINC02825
AC243972.3
RN7SL711P
AP000590.1
BNIP3P28
Metazoa_SRP
AC012568.1
MIR4666A
PRELID3BP11
SNX18P1Y
RPS7P2
AC112482.1
NYX
SULT2A1
AC084759.3
ZNF209P
AC107029.1
RPSAP64
AC068135.2
GSTM3P2
SMG6-IT1
MIR8089
GOLGA8DP
RNVU1-29
KCCAT198
RN7SL459P
AC090826.2
RN7SL825P
MIR4525
SNORA62
MIR3941
Z83841.1
PAGE4
OR7E155P
AC091393.1
AC004817.1
AC083836.1
AP001476.3
LYZL4
SI
AC115621.1
SLC30A6P1
AC068134.1
AC109635.5
UST-AS1
RNU6-376P
RN7SL735P
AC078860.1
AL583844.1
AC018618.1
DUXAP2
H3Y1
RNU6-196P
LINC01115
LINC01077
RN7SL709P
F13B
RNU6-160P
OR5AK2
TCL1B
RNU6-695P
SCRT2
AC055733.1
AC245047.8
BOLA3P2
PTCHD1-AS
SNORA70G
AL078599.2
RFTN1P1
PHEX-AS1
TDGF1P7
RNU1-20P
AC022893.2
AL080285.2
AC005042.2
AL353771.1
AC124916.2
RNU6-998P
AC244100.4
AC007673.1
LINC02119
AC098592.1
AC026583.1
SULT1C3
AC114982.2
AL606517.1
AC244157.1
RN7SL30P
CCND2P1
LINC02470
AP000432.2
ZDHHC4P1
AC005550.1
ATP5PBP7
SNRPGP18
AC087749.2
AC136944.3
PRSS38
AC127459.2
RN7SL564P
AP005901.1
MLN
OR10G2
AC016251.1
UBE2CP3
AC118555.1
AC055876.1
BNIP3P30
AL732292.1
IGHD2-8
ENOX1-AS1
EDN3
AC139426.1
C2orf27AP1
AC012506.4
MAPK10-AS1
LINC02675
AC009044.1
AC091905.4
AC073065.1
AC010480.1
SLC25A24P2
DMRTB1
AC005908.2
HMGN1P12
MIR3197
AP000907.3
GOLGA2P6
AL034376.1
RN7SKP299
AC008498.2
ANKRD62P1
AL359792.1
CR545473.1
AL590627.2
RNA5SP124
HIGD1AP16
LINC02392
AL589684.1
OR5P3
AC026616.1
AL360182.1
AC087257.1
RPS29P22
AC092325.1
Z93022.1
LINC01173
LINC02027
IGHV3-57
LINC01707
SNORA70
AC068134.2
MTND4P29
RNU6-795P
AC036111.1
AP000462.1
AC069029.1
AL138976.1
SEPTIN7P1
MTND4LP13
AC105105.3
AC073592.4
DSCR10
MIR194-1
DGAT2L6
HMGB3P27
AC010307.3
HAO1
AC010636.1
AC018712.1
EGLN3P1
SMYD3-IT1
AL024474.2
RN7SL688P
NPM1P11
AJ011931.1
AC011586.2
AC018692.2
IGHD4-23
AC073862.3
AL355103.1
MIR1296
RNU7-18P
SPHKAP
AL080285.1
TFDP3
AC010974.1
AL512380.1
DUXAP7
CLCA1
LINC01563
AP002856.4
NCKAP5-AS1
ADAM20P3
AC012370.1
AC003989.1
COX6B1P4
PLSCR5
AC009152.1
AC022080.2
NCKAP5-IT1
AC139792.3
AC110921.1
AL355297.1
AC008734.2
AC109635.3
CR392039.5
PRKAR1AP1
LINC01733
AC100763.1
AL161640.1
AC008687.6
AL137077.1
RN7SL19P
VENTXP5
AL513475.1
AL356134.1
Z99127.1
AC016813.1
RPS27AP7
Z82190.1
AC013452.1
TAS2R60
AC020763.5
RN7SL398P
AC114808.2
OR11H6
RN7SL277P
AC011676.3
TAS2R50
LINC01492
TPM3P1
AC005906.2
AC118465.1
FAM8A2P
SNORA75
AC128709.2
AC104232.2
AMER2
AL669970.1
AC109635.4
MTNR1B
OR51Q1
BOLA3P3
AC010424.2
Z99758.1
MAPT-IT1
GPHB5
MTDHP3
AC092535.1
AC092143.2
IL25
AC006372.2
AC110994.2
HSP90AB7P
AC113430.1
MYG1P1
SRP68P3
AC007923.1
AL512635.1
LINC02499
AC008496.1
RPL7AP7
RARRES2P6
AC139451.1
GLRA2
AC010857.1
AC114786.1
TUBB8P11
AC115088.1
AC022973.1
FOXR2
ZFP42
AL356364.1
LINC02434
RNU6-167P
AC114982.1
AL117378.1
AP006259.1
AL844175.1
SCARNA11
AP000812.3
AC009987.1
AC027279.4
AL121830.1
AL356056.1
XAGE3
AC025576.2
SNORD38D
AC130895.1
AC122136.1
ZNF722P
SNORA79
GPC6-AS2
AC008680.1
AC020661.2
GPR143P
AL139274.1
AC009248.2
AC040978.1
AL354754.1
BANF1P4
AC010624.4
HIGD1AP17
SLC9A9-AS1
AC092800.1
AC126124.2
MIR3146
AC126564.1
AC079781.2
HMGN1P9
AC105398.1
AC087441.2
LINC01822
AC073429.2
CHRM3-AS1
AP001775.2
HMGB3P21
MFFP1
AC022778.1
RPL26P9
AL669830.1
AP000962.1
AL583722.3
NDUFA8P1
AC005787.1
AC092666.1
AC016868.1
FUNDC2P2
AC016954.1
AC007952.3
SIDT1-AS1
RPL23AP17
TMEM185AP1
AL161672.1
KRTAP5-4
LINC02840
ENO1P3
ANKRD62P1-PARP4P3
THAP12P8
AC008154.2
AC009299.1
SAMD7
AP001341.1
LINC02260
AC104978.1
IGLV3-24
RN7SL116P
AC020741.1
IGSF11-AS1
GSTA10P
AC003989.2
OR7E136P
AC002064.3
AL357033.2
AP003168.2
AL451164.1
IPMKP1
BMP6P1
RPL36AP51
AC092324.2
AL359693.1
KIRREL1-IT1
RNU6-4P
SNORD65C
RN7SKP240
YRDCP1
PPIAP1
AC015804.1
AC103725.1
AC092612.1
AC022616.2
AF131215.1
RPS17P11
AC091814.1
WASIR1
AL513475.2
AC078962.3
AC104695.1
AC103808.3
GAPDHP15
LPP-AS1
AC091925.2
AF186996.2
IZUMO2
TSGA13
AL139327.1
IGLV3-31
AL139120.1
MIR215
AL450469.2
AP002414.1
AC073508.1
RFPL4A
AC068726.1
AC016751.2
LINC02533
AC004386.7
AP001893.2
SLC16A12-AS1
FREM2-AS1
CHCHD4P5
OR7A19P
PAPPA-AS2
CR392039.2
SPDYE20P
RPL6P12
KCNQ5-AS1
RNU6-1039P
GRM7-AS1
RNASEH2CP1
AC019183.1
RNU6-3P
AC009237.6
AC007599.2
AL139156.1
AC243965.1
AC020687.1
RNU6-759P
CSMD3
AC016866.2
RN7SL508P
MTND1P32
LINC02583
AC090571.1
RNU6-681P
MIR548Z
GOLGA5P1
TPT1P8
RPS4XP10
ARHGAP23P1
RNU6-1143P
AC009303.3
KRTAP3-2
BRD7P6
JRKL-AS1
LINC01845
AC135166.1
AC096721.1
FYTTD1P1
AL133480.1
AC079316.1
LINC01735
MZT1P1
LINC01618
CYCSP38
RPS20P9
AL353747.1
AC074237.1
AC130709.1
MIR3651
SSX6P
ARHGAP15-AS1
AC012355.1
KDELC1P1
AL121952.1
WFDC12
SALL4P2
IGLV8OR8-1
AL391903.3
FO393419.2
AP000659.1
RPS29P21
RAI1-AS1
OR13H1
AC092810.3
SNORA15
HLA-DPA2
AC008632.1
AC110769.1
AC023300.2
AC007595.1
RPS15AP29
RN7SL273P
RN7SKP8
DNAJC19P8
AC117500.1
TUSC7
AC012050.1
LINC02054
AC020893.1
AL133368.1
PANTR1
AC012531.6
DEFB4B
IFNA21
VN2R10P
LINC02218
AL137100.1
AC002381.1
LINC02300
AC023271.1
AC138466.4
OR11H13P
KRT18P40
AC140658.7
AL049820.1
MTND5P32
SLC17A3
ELK2AP
AC130415.1
AL357500.1
AL355862.1
AC103957.1
LINC01940
BNIP3P9
AL451137.2
AC005520.3
AC068756.1
AC009269.2
AP005060.1
AC093323.2
VPS26AP1
THUMPD3P1
AC011816.1
LINC01823
AL160287.1
AC068050.1
CSN1S1
AL356805.1
LMX1A
AC138832.1
AP000844.2
MIR4261
TSPYL6
AL627308.1
RPL6P24
AC006065.1
KCNAB1-AS2
AC114550.2
AL356309.2
RNA5SP221
HSPE1P25
LINC02735
AC092335.1
AL109933.2
CPS1-IT1
AC079209.2
RN7SL706P
AC009884.2
LINC00635
RN7SL246P
AC113208.2
AL590103.1
AC109466.1
IARS2P1
AC005631.1
OR52N2
CASR
SLC22A2
TCEA1P3
RAD51AP1P1
ROCR
SNORD71
RPL32P26
AC007278.2
MYLK-AS2
PPP1R2P10
AC244131.1
AL121892.1
USP12P2
AIPL1
AC116096.1
AC044893.1
LINC01289
RNU6-1140P
KRT8P19
AC004828.1
GPAT2P1
ZNRF2P3
AL139002.1
AC007601.2
HLA-Z
AL158013.1
AC055733.3
AC010998.3
FTCD-AS1
AL031733.1
VPS26BP1
SEMG1
AC091133.4
PCNAP3
AP001486.3
PRR27
LINC01209
OR1J2
AC244093.3
AL359095.1
AC002076.2
SDCBPP1
AC073916.1
AP000962.2
AC020661.4
CDH9
AL359924.1
NLRP9P1
NDUFA3P2
PTH
CHIAP3
AC117470.1
FAM8A6P
AC079031.2
KARS1P1
AL445220.1
AL078590.1
AC073964.1
AC026401.1
AC010655.1
MAPK6P4
MTCO2P20
Z99496.1
RNU6-199P
AC106800.4
AC027313.1
RNU6-107P
AL356776.1
KRTAP9-1
FAM9C
AL080313.2
AC003006.1
CCNB2P1
LHX5-AS1
GAPDHP24
AC009435.1
LINC01386
AP003696.1
AC022239.1
LINC01203
YWHABP1
AC243830.3
TYR
AC073569.1
AC106707.2
AC092120.1
AC099328.1
MARK3P1
AL133260.2
AP002840.1
XAGE2
KRT8P44
OR6T1
RNU7-84P
AC128657.1
AP003721.3
AC005077.1
AL356361.2
AC092960.1
SNORD37
AC009908.1
AL845331.1
AC100858.3
BRWD1P3
MED15P4
AL157884.1
AL137779.3
ATP5PBP1
HAND2
MIR8067
MCHR2-AS1
AL731892.1
RNU7-159P
AC004491.1
AC006023.2
LINC02296
CTSLP8
MYH4
CCDC140
OR5H8
CCDC83
AC007529.1
AC110768.2
LINC02355
SMIM23
AC026725.1
MIR548AC
AL158801.1
HMGN2P35
AL161658.1
PNMA6B
MTCO1P31
AC005351.1
KRTAP1-1
SCGB3A2
RN7SL507P
AP000751.1
RN7SL394P
AL357084.1
PRKX-AS1
ADH5P5
AC092332.1
AC011747.1
RNA5SP268
NSA2P6
IGKV1D-22
ARHGAP19-SLIT1
SLC22A7
AL591719.1
NPM1P43
RNU6-757P
AF235103.1
AC104365.2
LINC02351
AL445224.1
RPL37P18
AL138889.1
POU5F1P5
AC006254.2
LINC01788
RPL23AP36
AC004080.1
AC092436.1
MTND4P32
RPL31P50
BX547991.1
AL008638.6
NXPE2
EIF5P1
MIR4269
RNU6-915P
FTH1P24
AC090617.7
MRPL48P1
BIRC6-AS1
AC016168.1
AP000756.1
VN1R96P
C17orf77
VTRNA1-2
GCNAP1
LINC00407
AC022080.1
OR55B1P
SLC6A21P
AL445223.1
MIR563
AL589935.2
AC090241.2
LYPD4
NLRP13
AL359694.1
AL591623.1
AL135937.1
AC010443.1
GALP
BX088651.2
EEF1DP5
RNVU1-2A
AC108693.1
LINC01553
MRPL20P1
AL592494.1
AC073651.1
NDUFB4P1
CYCSP4
LINC01802
KRT18P62
GLRA4
AC126763.1
AC027237.1
AC005722.1
AC008810.1
VGLL2
TPT1P14
RNF14P1
PRR13P1
UBE2V2P4
PCDH11X
EEF1B2P8
FAF2P1
AL160270.1
AC027455.1
RN7SL359P
CHN2-AS1
AC036222.1
RN7SL166P
KRT18P32
HMGN2P38
AC067968.2
BX322234.2
AURKAP2
NTAN1P3
LINC02312
RNY4P7
MPRIP-AS1
PMP2
AC011120.1
GAPDHP31
IGLVI-56
GPR151
AC099552.2
HAUS6P3
RN7SKP203
AP003110.1
KLHL6-AS1
AC018635.2
RNU1-94P
LRRC52
AC024084.1
AC007954.1
RNU6-789P
LINC00486
OR7E110P
Z99714.1
RPL12P29
AL158801.3
ACRP1
AC090018.1
AL035634.1
AC127496.4
AC073934.1
C16orf92
BRWD1-IT1
EEF1A1P32
DPRX
SHMT1P1
AC025040.1
AC010609.1
ADAM6
AC012339.1
AC079360.1
MTCO1P30
AL034418.1
GSTA7P
KLK3
H2AC19
AL109628.1
FAM224B
CYP4F60P
RPL18AP15
RN7SL144P
POM121L6P
AC069503.3
RN7SL57P
ZNF98
AC069454.1
AL137024.1
GAPDHP29
DPRXP1
LAMTOR5P1
AC010395.1
AL449403.3
INSL5
MIR3907
LINC02316
PHKBP2
RPL6P2
AL110118.1
AC144836.1
AL139020.1
AL035410.1
AC023825.1
RN7SL665P
FCF1P6
AL121956.1
IGHV3-33-2
AC093422.1
RNU6-851P
AC124017.1
CUBNP2
AC013509.1
Z83838.1
AL627308.2
AC064852.1
AC073863.1
AC098859.2
RPL39P6
Z93242.1
AC011406.1
AL121987.1
AC003080.1
GABRB1
AC091117.2
RPL31P35
GAPDHP39
MYB-AS1
AC010737.1
AF274573.1
BLID
MEPE
TBC1D22A-AS1
LINC00661
SCARNA23
AP000542.1
AC015845.1
AL355810.1
OR5M6P
METTL21AP1
AC100823.2
KRTAP16-1
TIMM9P2
AC117430.1
AC013553.2
AC090371.1
IGKV2OR2-7D
AC008850.1
AC005230.1
IGKV2OR2-7
AL136164.3
RNU6-863P
AL391863.2
AL445646.1
AC068051.1
AC021733.3
LINC01565
AC068408.1
RNU6-1005P
RPL23AP28
AL590639.1
AC023790.1
MIR1270
AL035427.1
KRT8P34
AC087164.2
AC007126.1
AC009948.3
VPS35P1
AC106794.2
CCER1
RPAP2P1
SLC6A5
RPL36AP41
AL591848.2
AQP12B
AC010200.1
AP001122.1
ZNF849P
AL390726.2
RPL13P4
RAD23BP3
AC023669.1
RN7SL594P
PCSK6-AS1
RN7SL505P
KRT17P4
PPATP1
TRIM49B
CPNE6
7SK
PPIAP86
AL356441.1
GPAA1P2
AC008805.1
AL158817.1
CYCSP19
AC243428.1
AC092809.1
HMGB3P8
KCNH5
LINC02668
AC140658.3
PMS2P11
LINC02251
AIG1P1
COX20P2
AC142384.1
AC008074.1
AP002383.3
AL157832.2
BNIP3P22
DUTP7
XRCC6P4
KRT18P3
AC021766.1
AL357153.3
AC112487.1
PGAM1P6
AC093802.2
MIR601
DLGAP1-AS5
AC104126.1
MYH8
RN7SL493P
AC104009.1
AC093001.1
RPS4XP12
VN1R48P
HTR1DP1
LINC01033
AC092327.1
AC002558.3
FAM90A26
LINC01193
AF212831.1
AC099668.1
ARL4AP1
AC092868.2
AL356057.1
AC120042.1
SH3TC2-DT
LINC02702
AC007349.4
AC060234.1
AL359852.1
APOH
AC009229.4
IRX1
CELP
LINC02388
HPAT5
RNU6-564P
AL732366.2
IL6STP1
PAEPP1
VCX2
TPH2
LLPHP2
AP002336.3
MACC1-AS1
MED15P5
MIR7156
MIR644A
AC079594.1
HTN1
AC090241.1
AC007091.1
FMO7P
NRSN1
RPLP0P1
AC239804.2
ARAP1-AS1
CFC1
SNORA20
AP001269.3
RNU2-52P
IGKV1-32
AC099560.1
AC114485.1
NFIA-AS1
GOLGA8G
PAFAH1B1P1
AL807761.4
AL451063.1
LINC02571
LCE5A
AC105275.2
AL353801.1
RNA5SP155
AC105105.1
AL355336.1
AL137230.1
AC008700.1
AC016813.2
AL158068.1
CU104787.1
LINC01284
AC245517.2
KIF5C-AS1
AC105917.1
GAPDHP47
IGKV1D-32
AP005264.6
AL596223.2
LINC02843
AC013391.2
LINC01182
RPL26P35
HNRNPA1P71
AL118556.2
AMBN
RN7SKP237
AVP
HSPE1P13
IGHVIII-67-2
TNPO1P2
RPL17P40
TTC21B-AS1
AC084116.3
RPL17P25
RNU2-63P
AC023347.1
CSN2
AP002505.2
AC124276.2
EIF1AX-AS1
AMER3
AL138847.1
AC104692.1
AL035670.1
RNU6-2
AC034229.2
AC026785.1
AL133343.2
C18orf15
CXADRP3
AP000355.1
RCC2P7
MTCO2P19
SETP10
RN7SL732P
AC020658.1
IFNK
AC004875.1
LINC02050
KBTBD13
AC004692.2
AC078785.3
RPL9P16
AL356585.4
RNU1-134P
AL109945.1
TRHDE-AS1
AC105036.1
OSTCP6
DNMT3L
IGKV3D-25
AC097468.2
FAM133EP
AC093730.1
AC138430.1
AC104446.3
OR8R1P
AC008667.3
LINC-ROR
AL161457.1
MIR7-3HG
AC023905.1
AC007001.1
ALPI
TPRKBP2
LINC00404
AC100793.1
AL160286.3
LINC01805
Z82205.1
RPS3AP28
AC016831.5
AC006026.1
AQP5
AC024475.3
ZNF680P1
AC022140.1
LYPLAL1-AS1
CREB3L2-AS1
AC099494.3
AC215522.1
AC040963.1
CFHR5
IFNL4P1
APOA5
IGHVII-51-2
SNORA72
LINC00332
AC016735.1
AL139281.1
NPY5R
RNU6-33P
PPFIA1P1
MTND1P9
AL035420.2
AL513480.1
GOLGA8M
MIR320C1
MTCO1P19
AL049833.3
LINC02125
AC090515.5
TAGLN3
LINC01602
NAV2-AS3
MYCBP2-AS2
LINC00112
AC079926.1
UBE2CP1
AL080312.2
AC010997.3
RN7SKP163
AC009060.2
RPS15P9
AC007099.2
AC098934.3
AC093916.1
AC020765.3
AC023403.1
RNU6-890P
ELOCP33
AC084024.2
AC060809.1
AC090617.8
LDHC
AC017037.3
AC113146.1
MIR3122
STX8P1
LINC02205
AC104984.3
AL512844.2
AC116562.2
AP003072.5
RPL39P29
AL049830.4
AP004607.7
MTCYBP3
SMAD1-AS2
AC023206.1
AC068228.2
AC009878.1
AP001880.1
AC112512.1
FBXW7-AS1
AC117834.1
AP001062.2
AC008267.7
ODAM
RNU6-554P
LETM1P2
AL121950.1
CU639417.4
STX18-IT1
AC011444.2
OR2AG2
APOA4
C13orf42
PSPHP1
AL358876.1
SCGB1D2
LINC02290
AP003071.1
NLRP8
LINC01219
KCTD9P5
OR5P1P
RN7SL393P
SNORA63C
RPSAP74
NPM1P48
AC034229.1
RN7SKP230
HMGN1P2
MIR6870
RPS16P8
TP73-AS2
NPY
SNORA19
AC064874.1
AGXT
AL391256.1
AC010531.4
RPL35AP23
AC009053.3
AC087482.1
ATG12P2
AC114947.1
CAMTA1-AS1
LINC02660
AC133106.1
AC016710.1
LINC01885
AC092933.1
RPS18P6
LINC02058
TESC-AS1
AL513533.1
RN7SKP130
AF254983.1
AC090518.1
AC006028.1
AC010894.3
BANF2
LINC02636
LINC01067
AC108359.1
SATL1
ASB18
RARRES2P1
DPPA5
AP000311.1
AL031668.1
MIR4432HG
AC234782.1
CNN2P8
ARX
IGHD
THSD4-AS1
RPS4XP9
AC005832.1
AC108025.1
RN7SL300P
AL353613.1
AC110760.1
RN7SL280P
AC111000.4
AC020550.1
LINC01507
C8orf49
HMGN1P30
AC010745.2
AC007920.1
LPGAT1-AS1
DTD1-AS1
LINC01878
ANXA13
RNU6-702P
AC022601.1
FNTAP2
AC009166.2
AC005828.7
TDRD15
LINC02671
SLC35G3
HSPE1P9
RPSAP51
RN7SL395P
DISC1-IT1
CD46P1
H2AC18
AC127029.2
SLITRK2
AC008456.1
AC012531.2
AL079343.1
G6PC
ZNF679
RNU6-247P
AC011092.2
PRMT8
SNRPEP10
AL136317.2
RN7SL513P
SNX18P14
ODF1
H3P31
AC008752.2
PHKA1-AS1
AL356583.2
UBE2FP2
AL118556.3
ACSM5P1
CDC42EP3P1
AC011753.2
AC124784.1
DIRC3-AS1
AC091804.1
TIMM9P1
AC097493.1
SNORD127
FRG2JP
LINC01704
AC087190.2
AP005229.1
NRXN1
AL096817.1
AC002306.1
HNRNPA3P7
AC073346.1
RPL12P37
AC004805.1
TAAR1
AC092125.1
SNORA11B
RNA5SP28
HMGB3P14
AC138625.1
RPL21P8
AC027801.4
AC044839.2
CYP4A26P
LINC02008
PRELID3BP5
AC096577.1
H2AZP1
HBG1
AC007193.2
UOX
AC011369.1
HAUS1P2
AC016825.1
LDLRAD4-AS1
RPL7P10
AL022323.4
CTAGE15
AC010970.1
LDHAP1
AC008937.2
AC131391.1
AC134349.1
AL031663.1
CALR4P
BX255923.1
LINC00052
AC020659.2
LINC01444
AC010653.2
TPM3P7
RPL7P25
AC005096.1
FNDC3CP
KCNMA1-AS3
AC005828.1
C5orf66-AS2
AC117465.1
AC024475.1
IGHD3-10
AC005090.1
AC069439.2
IFNWP2
AC017067.1
AC093334.1
AL831737.1
AC079866.1
ZEB2P1
LINC01162
AC087516.2
RNU6-1283P
HSPA8P3
LINC02294
PPDPFL
PDYN
SYT9
AC112693.1
AC073592.8
AF064860.2
AC005920.4
AL360182.2
LAPTM4BP2
UHRF2P1
AL390964.1
AC003991.1
AC145285.4
AC021237.1
AC139530.2
MIR548L
AC027088.4
AL672291.1
RN7SL37P
AL139042.1
SOD1P3
GCNT1P3
AF127577.6
AL138713.1
AC010395.2
RN7SL835P
FANCD2P2
BPIFB6
AL354890.1
OR52L1
AC008619.1
AF107885.2
NRG1-IT1
RAD21L1
RN7SL230P
IGHV1OR15-3
RPL7P36
NIP7P2
ASB10
AC241644.1
AL161757.4
MYCNUT
USP26
AC009994.1
SNORD111
PIMREGP3
CCKAR
AC037479.1
GALNTL5
AL136360.1
AC244230.1
CARM1P1
AL591848.1
AP001172.1
GNAT3
LINC01665
RN7SL141P
AC079780.1
AC025186.1
AL356108.1
AP000593.2
ALOX15
AL161937.1
OR51B4
FAM204BP
AC046158.1
AC009365.3
LINC02433
AC011466.2
[truncated: 12,757 more rows]

## Sheet: Table S3
Table S3. Univariate analysis of 21 ANKRDs in NSCLC.
Characteristics	Total(N)	Univariate analysis
		Hazard ratio (95% CI)	P value
ANKRD30B	1022	1.669 (0.321-8.683)	0.543
ANKRD34C	1022	0.777 (0.212-2.842)	0.703
ANKRD30BL	1022	0.127 (0.005-3.113)	0.206
ANKRD2	1022	1.043 (0.861-1.265)	0.667
ANKRD62	1022	0.655 (0.258-1.666)	0.375
ANKRD63	1022	0.628 (0.286-1.381)	0.248
ANKRD33	1022	0.983 (0.415-2.330)	0.97
ANKRD34A	1022	0.897 (0.672-1.197)	0.46
ANKRD40CL	1022	1.845 (1.025-3.322)	0.041
ANKRD66	1022	0.740 (0.560-0.978)	0.034
ANKRD36C	1022	0.870 (0.732-1.034)	0.114
ANKRD61	1022	0.883 (0.698-1.118)	0.301
ANKRD44	1022	0.775 (0.657-0.915)	0.003
ANKRD7	1022	0.977 (0.710-1.344)	0.884
ANKRD18A	1022	0.910 (0.700-1.184)	0.484
ANKRD13B	1022	1.001 (0.901-1.112)	0.982
ANKRD29	1022	0.842 (0.751-0.944)	0.003
ANKRD34B	1022	0.792 (0.656-0.958)	0.016
ANKRD18B	1022	1.072 (0.876-1.312)	0.5
ANKRD22	1022	1.034 (0.951-1.124)	0.432

## Sheet: Table S4
Table S4. The coefficients of five risk factors by multivariate analysis in NSCLC.
Risk factors	Coefficients
ANKRD40CL	0.652989
ANKRD66	-0.233727
ANKRD44	-0.123342
ANKRD29	-0.159708
ANKRD34B	-0.236133

## Sheet: Table S5
Table S5. Univariate and multivariate Cox analysis of OS in TCGA-NSCLC dataset.
Characteristics	Total(N)	Univariate analysis			Multivariate analysis
		Hazard ratio (95% CI)	P value		Hazard ratio (95% CI)	P value
Gender	1022
Female	410	Reference
Male	612	1.164 (0.949-1.428)	0.145
Age	1006
<=65	445	Reference
>65	561	1.265 (1.034-1.548)	0.022		1.321 (1.050-1.662)	0.017
Smoker	996
No	90	Reference
Yes	906	0.883 (0.617-1.263)	0.496
T stage	1019
T1&T2	860	Reference
T3&T4	159	1.889 (1.480-2.412)	<0.001		1.592 (1.211-2.094)	<0.001
N stage	1000
N0	660	Reference
N1&N2&N3	340	1.689 (1.384-2.063)	<0.001		1.460 (1.163-1.833)	0.001
M stage	792
M0	760	Reference
M1	32	2.269 (1.439-3.577)	<0.001		1.944 (1.185-3.191)	0.009
Risk group	1022
Low	511	Reference
High	511	1.555 (1.275-1.896)	<0.001		1.392 (1.110-1.745)	0.004
