# Supplementary material for: ANKRD29, as a new prognostic and immunological biomarker of non–small cell lung cancer, inhibits cell growth and migration by regulating MAPK signaling pathway
Source: Biol Direct. 2023 Jun 6;18:28. doi: 10.1186/s13062-023-00385-7 (PMC10243072; doi:10.1186/s13062-023-00385-7)
Supplement: Supplementary file 4 — Supplementary Material 4 [file 13062_2023_385_MOESM4_ESM.xlsx]

## Sheet: SheetName
symbol	drug	cor	fdr	entrez
ANKRD29	(5Z)-7-Oxozeaenol	0.0388205	0.374241	147463
ANKRD29	17-AAG	-0.166715	3.92319e-06	147463
ANKRD29	5-Fluorouracil	0.107496	0.002816	147463
ANKRD29	681640	-0.0874768	0.117808	147463
ANKRD29	A-443654	0.0720607	0.650181	147463
ANKRD29	A-770041	-0.0218157	0.824896	147463
ANKRD29	AC220	0.0538659	0.243399	147463
ANKRD29	AG-014699	-0.112411	0.00505825	147463
ANKRD29	AICAR	0.0537714	0.186891	147463
ANKRD29	AKT inhibitor VIII	-0.115998	0.00514982	147463
ANKRD29	AMG-706	-0.0622228	0.260316	147463
ANKRD29	AP-24534	0.0389119	0.369819	147463
ANKRD29	AR-42	0.115024	0.00117472	147463
ANKRD29	AS601245	-0.0409257	0.458673	147463
ANKRD29	AS605240	0.0589523	0.163174	147463
ANKRD29	AT-7519	0.122679	0.000489081	147463
ANKRD29	ATRA	0.0155571	0.790916	147463
ANKRD29	AUY922	-0.0407436	0.452328	147463
ANKRD29	AZ628	0.0861469	0.23246	147463
ANKRD29	AZD6482	-0.113818	0.0040766	147463
ANKRD29	AZD7762	0.0192697	0.672795	147463
ANKRD29	AZD8055	-0.00383343	0.935669	147463
ANKRD29	Afatinib	-0.087635	0.0163326	147463
ANKRD29	Axitinib	0.0255426	0.670482	147463
ANKRD29	BAY 61-3606	-0.0093371	0.846985	147463
ANKRD29	BEZ235	-0.144814	0.000413736	147463
ANKRD29	BHG712	0.0982392	0.00617187	147463
ANKRD29	BI-2536	0.0587988	0.57869	147463
ANKRD29	BIRB 0796	-0.0638785	0.196077	147463
ANKRD29	BIX02189	0.0577069	0.122778	147463
ANKRD29	BMS-509744	0.0352126	0.727627	147463
ANKRD29	BMS-536924	-0.0464703	0.481324	147463
ANKRD29	BMS-708163	-0.114294	0.00296463	147463
ANKRD29	BMS-754807	-0.0634613	0.220071	147463
ANKRD29	BMS345541	0.116578	0.000976916	147463
ANKRD29	BX-795	-0.0019055	0.976604	147463
ANKRD29	BX-912	0.127878	0.000254653	147463
ANKRD29	Belinostat	0.0939186	0.0107453	147463
ANKRD29	Bexarotene	-0.0617055	0.331178	147463
ANKRD29	Bicalutamide	-0.0927244	0.0255596	147463
ANKRD29	Bleomycin	-0.0852894	0.0803733	147463
ANKRD29	Bleomycin (50 uM)	-0.145497	3.6919e-05	147463
ANKRD29	Bortezomib	-0.0141543	0.89263	147463
ANKRD29	Bosutinib	-0.0610613	0.219491	147463
ANKRD29	Bryostatin 1	-0.0352945	0.520022	147463
ANKRD29	CAL-101	0.00869752	0.843817	147463
ANKRD29	CAY10603	0.0960901	0.00709119	147463
ANKRD29	CCT007093	-0.071562	0.0891803	147463
ANKRD29	CCT018159	-0.098578	0.0292955	147463
ANKRD29	CEP-701	0.00599637	0.901544	147463
ANKRD29	CGP-082996	0.0922968	0.277335	147463
ANKRD29	CGP-60474	0.00656509	0.955749	147463
ANKRD29	CH5424802	0.0254882	0.704405	147463
ANKRD29	CHIR-99021	-0.135403	0.00016525	147463
ANKRD29	CI-1040	-0.0186447	0.712014	147463
ANKRD29	CMK	0.0163567	0.914553	147463
ANKRD29	CP466722	0.0824102	0.02191	147463
ANKRD29	CP724714	0.0187405	0.772445	147463
ANKRD29	CUDC-101	0.139578	9.3273e-05	147463
ANKRD29	CX-5461	0.0893634	0.0141112	147463
ANKRD29	Camptothecin	-0.0267011	0.587108	147463
ANKRD29	Cetuximab	-0.136827	0.000323413	147463
ANKRD29	Cisplatin	-0.125819	0.00341182	147463
ANKRD29	Crizotinib	0.0697115	0.599095	147463
ANKRD29	Cyclopamine	0.0605474	0.571571	147463
ANKRD29	Cytarabine	-0.128884	0.00254396	147463
ANKRD29	DMOG	0.0112391	0.841678	147463
ANKRD29	Dabrafenib	-0.0125088	0.804488	147463
ANKRD29	Dasatinib	-0.108349	0.0922091	147463
ANKRD29	Docetaxel	-0.138307	0.000168198	147463
ANKRD29	Doxorubicin	-0.0158989	0.83954	147463
ANKRD29	EHT 1864	-0.0179353	0.830947	147463
ANKRD29	EKB-569	0.067577	0.0884615	147463
ANKRD29	EX-527	-0.0125262	0.927626	147463
ANKRD29	Elesclomol	-0.0853218	0.0437386	147463
ANKRD29	Embelin	-0.000700263	0.994007	147463
ANKRD29	Epothilone B	-0.0560803	0.26172	147463
ANKRD29	Erlotinib	-0.115687	0.0976231	147463
ANKRD29	Etoposide	0.00727088	0.907786	147463
ANKRD29	FH535	-0.0158452	0.785479	147463
ANKRD29	FK866	0.0860226	0.0177772	147463
ANKRD29	FMK	0.0184476	0.821117	147463
ANKRD29	FR-180204	0.0248362	0.672882	147463
ANKRD29	FTI-277	-0.139423	0.000344199	147463
ANKRD29	Foretinib	0.00998122	0.841284	147463
ANKRD29	GDC0449	-0.0954381	0.186212	147463
ANKRD29	GDC0941	-0.0846973	0.0735931	147463
ANKRD29	GNF-2	0.0161343	0.960652	147463
ANKRD29	GSK-650394	-0.0260948	0.758034	147463
ANKRD29	GSK1070916	0.119156	0.000924293	147463
ANKRD29	GSK1904529A	-0.044741	0.337011	147463
ANKRD29	GSK2126458	0.0515008	0.181336	147463
ANKRD29	GSK269962A	-0.0164389	0.796709	147463
ANKRD29	GSK429286A	0.0322215	0.470264	147463
ANKRD29	GSK690693	0.0798461	0.0302033	147463
ANKRD29	GW 441756	-0.017439	0.950731	147463
ANKRD29	GW-2580	0.0286779	0.948952	147463
ANKRD29	GW843682X	0.0993465	0.217609	147463
ANKRD29	Gefitinib	-0.0845502	0.0364884	147463
ANKRD29	Gemcitabine	-0.0306826	0.566923	147463
ANKRD29	Genentech Cpd 10	0.0490729	0.197938	147463
ANKRD29	HG-5-113-01	-0.0327036	0.685804	147463
ANKRD29	HG-5-88-01	-0.0270335	0.884505	147463
ANKRD29	HG-6-64-1	-0.0521431	0.272238	147463
ANKRD29	I-BET-762	0.14233	3.6298e-05	147463
ANKRD29	IOX2	-0.0344345	0.571	147463
ANKRD29	IPA-3	0.0178739	0.689183	147463
ANKRD29	Imatinib	-0.0225076	0.90416	147463
ANKRD29	Ispinesib Mesylate	0.0779857	0.0333915	147463
ANKRD29	JNJ-26854165	-0.094511	0.0340392	147463
ANKRD29	JNK Inhibitor VIII	-0.125216	0.0016811	147463
ANKRD29	JNK-9L	-0.0171182	0.80587	147463
ANKRD29	JQ1	0.0570695	0.177837	147463
ANKRD29	JQ12	0.00537982	0.939583	147463
ANKRD29	JW-7-24-1	0.0593859	0.104558	147463
ANKRD29	JW-7-52-1	0.00699969	0.959953	147463
ANKRD29	KIN001-055	-0.0374329	0.564657	147463
ANKRD29	KIN001-102	0.0597523	0.100491	147463
ANKRD29	KIN001-135	0.0096944	0.948314	147463
ANKRD29	KIN001-236	0.0247885	0.538497	147463
ANKRD29	KIN001-244	0.0321244	0.412848	147463
ANKRD29	KIN001-260	0.0663751	0.0706442	147463
ANKRD29	KIN001-266	0.0162069	0.769745	147463
ANKRD29	KIN001-270	0.0562031	0.157766	147463
ANKRD29	KU-55933	-0.046723	0.436927	147463
ANKRD29	LAQ824	0.0911158	0.0182698	147463
ANKRD29	LFM-A13	-0.123011	0.00586984	147463
ANKRD29	LY317615	0.0214047	0.663485	147463
ANKRD29	Lapatinib	-0.0865227	0.171693	147463
ANKRD29	Lenalidomide	0.0305269	0.718819	147463
ANKRD29	Linifanib	0.0565017	0.248215	147463
ANKRD29	Lisitinib	-0.0230747	0.757675	147463
ANKRD29	MG-132	-0.00238987	0.986022	147463
ANKRD29	MK-2206	-0.0149478	0.810181	147463
ANKRD29	MLN4924	-0.0701586	0.191976	147463
ANKRD29	MP470	0.0701686	0.0971784	147463
ANKRD29	MPS-1-IN-1	0.0974963	0.00820008	147463
ANKRD29	MS-275	0.16258	0.0191917	147463
ANKRD29	Masitinib	0.0724291	0.053752	147463
ANKRD29	Methotrexate	0.0832373	0.0252366	147463
ANKRD29	Midostaurin	-0.130943	0.00110175	147463
ANKRD29	Mitomycin C	0.0220655	0.705942	147463
ANKRD29	NG-25	0.0874144	0.0150009	147463
ANKRD29	NPK76-II-72-1	0.124772	0.000330413	147463
ANKRD29	NSC-207895	0.055079	0.212243	147463
ANKRD29	NSC-87877	-0.0824003	0.109457	147463
ANKRD29	NU-7441	-0.0933858	0.104156	147463
ANKRD29	Navitoclax	0.111171	0.00252284	147463
ANKRD29	Nilotinib	0.0170797	0.779752	147463
ANKRD29	Nutlin-3a (-)	-0.0257608	0.630111	147463
ANKRD29	OSI-027	0.0771079	0.0336887	147463
ANKRD29	OSI-930	0.0762374	0.0466291	147463
ANKRD29	OSU-03012	-0.000152246	0.998334	147463
ANKRD29	Obatoclax Mesylate	0.0707567	0.11522	147463
ANKRD29	Olaparib	-0.0563358	0.194875	147463
ANKRD29	PAC-1	0.0578481	0.171025	147463
ANKRD29	PD-0325901	-0.0350089	0.410213	147463
ANKRD29	PD-0332991	-0.0636338	0.219251	147463
ANKRD29	PD-173074	0.0118415	0.956883	147463
ANKRD29	PF-4708671	-0.0314719	0.779029	147463
ANKRD29	PF-562271	-0.0387035	0.503481	147463
ANKRD29	PFI-1	0.00459178	0.942868	147463
ANKRD29	PHA-665752	-0.0975348	0.446239	147463
ANKRD29	PHA-793887	0.118468	0.000677961	147463
ANKRD29	PI-103	0.0425902	0.259299	147463
ANKRD29	PIK-93	0.0896249	0.0114139	147463
ANKRD29	PLX4720	-0.01958	0.671005	147463
ANKRD29	Paclitaxel	0.0105827	0.950153	147463
ANKRD29	Parthenolide	0.0452978	0.68107	147463
ANKRD29	Pazopanib	-0.0452999	0.413315	147463
ANKRD29	Phenformin	0.161764	5.91269e-06	147463
ANKRD29	Pyrimethamine	-0.00478477	0.978012	147463
ANKRD29	QL-VIII-58	-0.0576085	0.455074	147463
ANKRD29	QL-X-138	0.0837309	0.0221454	147463
ANKRD29	QL-XI-92	0.0551121	0.13888	147463
ANKRD29	QL-XII-47	0.0713732	0.0690587	147463
ANKRD29	QL-XII-61	0.121778	0.0396093	147463
ANKRD29	QS11	0.00129997	0.987941	147463
ANKRD29	RDEA119	-0.0460038	0.231689	147463
ANKRD29	RO-3306	-0.0720574	0.0834754	147463
ANKRD29	Rapamycin	-0.03877	0.776607	147463
ANKRD29	Roscovitine	0.0183114	0.933064	147463
ANKRD29	Ruxolitinib	0.069803	0.134085	147463
ANKRD29	S-Trityl-L-cysteine	0.089695	0.245058	147463
ANKRD29	SB 216763	-0.128247	0.00475573	147463
ANKRD29	SB 505124	-0.05766	0.404384	147463
ANKRD29	SB52334	0.0186193	0.74253	147463
ANKRD29	SB590885	-0.00159703	0.978357	147463
ANKRD29	SGC0946	-0.0742509	0.116246	147463
ANKRD29	SL 0101-1	-0.0656753	0.367011	147463
ANKRD29	SN-38	-0.0208483	0.679951	147463
ANKRD29	SNX-2112	0.0771301	0.0351999	147463
ANKRD29	STF-62247	0.0326945	0.447523	147463
ANKRD29	Salubrinal	0.0180533	0.865395	147463
ANKRD29	Saracatinib	-0.0611347	0.472612	147463
ANKRD29	Shikonin	0.0319926	0.576414	147463
ANKRD29	Sorafenib	0.0666754	0.526704	147463
ANKRD29	Sunitinib	0.0695119	0.354409	147463
ANKRD29	T0901317	0.030184	0.492535	147463
ANKRD29	TAE684	0.0111193	0.945425	147463
ANKRD29	TAK-715	0.0957548	0.00774488	147463
ANKRD29	TG101348	0.0634157	0.0821002	147463
ANKRD29	TGX221	-0.118273	0.057249	147463
ANKRD29	THZ-2-102-1	0.155202	1.0105e-05	147463
ANKRD29	THZ-2-49	0.062568	0.0942913	147463
ANKRD29	TL-1-85	0.0841631	0.0201059	147463
ANKRD29	TL-2-105	0.106529	0.00341008	147463
ANKRD29	TPCA-1	0.0798682	0.0251719	147463
ANKRD29	TW 37	-0.0547488	0.227505	147463
ANKRD29	Talazoparib	-0.0711871	0.0990418	147463
ANKRD29	Tamoxifen	-0.0457179	0.678537	147463
ANKRD29	Temozolomide	-0.0601393	0.338916	147463
ANKRD29	Temsirolimus	-0.0819809	0.0661148	147463
ANKRD29	Thapsigargin	0.0204866	0.794706	147463
ANKRD29	Tipifarnib	0.00267791	0.977876	147463
ANKRD29	Tivozanib	0.0346844	0.571549	147463
ANKRD29	Trametinib	-0.0840839	0.0233911	147463
ANKRD29	Tubastatin A	0.134414	0.00012555	147463
ANKRD29	UNC0638	0.120088	0.000517806	147463
ANKRD29	UNC1215	-0.0659944	0.166611	147463
ANKRD29	VNLG/124	0.0381577	0.38008	147463
ANKRD29	VX-11e	0.0319977	0.533288	147463
ANKRD29	VX-680	0.0808332	0.367127	147463
ANKRD29	VX-702	-0.0507946	0.77926	147463
ANKRD29	Veliparib	-0.0880334	0.149499	147463
ANKRD29	Vinblastine	-0.0210695	0.675626	147463
ANKRD29	Vinorelbine	0.0178168	0.786023	147463
ANKRD29	Vorinostat	0.116217	0.00139638	147463
ANKRD29	WH-4-023	-0.0914128	0.216998	147463
ANKRD29	WZ-1-84	-0.0488252	0.55255	147463
ANKRD29	WZ3105	0.138993	6.7384e-05	147463
ANKRD29	XAV939	-0.116681	0.00190124	147463
ANKRD29	XL-184	0.0224445	0.670966	147463
ANKRD29	XMD11-85h	0.0478787	0.788045	147463
ANKRD29	XMD13-2	0.116992	0.000944949	147463
ANKRD29	XMD14-99	0.0558738	0.148725	147463
ANKRD29	XMD15-27	0.0067021	0.91243	147463
ANKRD29	XMD8-85	0.0185037	0.857654	147463
ANKRD29	XMD8-92	0.0898996	0.328034	147463
ANKRD29	Y-39983	0.06649	0.0777525	147463
ANKRD29	YK 4-279	-0.00818348	0.910997	147463
ANKRD29	YM155	0.0344697	0.532126	147463
ANKRD29	YM201636	0.0384533	0.320403	147463
ANKRD29	Z-LLNle-CHO	-0.0136623	0.883785	147463
ANKRD29	ZG-10	0.0666266	0.309268	147463
ANKRD29	ZM-447439	0.0550694	0.232596	147463
ANKRD29	ZSTK474	0.0247764	0.530522	147463
ANKRD29	Zibotentan	-0.00119756	0.99753	147463
ANKRD29	piperlongumine	-0.0316886	0.498844	147463
ANKRD29	rTRAIL	-0.0888593	0.142422	147463
ANKRD29	selumetinib	-0.0149058	0.726056	147463
